# Supplementary material for: Machine learning-based detection of cognitive decline using SSWTRT: classification performance and decision analysis
Source: Front Artif Intell. 2025 Oct 29;8:1689182. doi: 10.3389/frai.2025.1689182 (PMC12605398; doi:10.3389/frai.2025.1689182)
Supplement: Supplementary file 1 [file Supplementary_file_1.zip]

Archive with 29 entries (28 files):
- S/
- S/FigS3a.jpg
- __MACOSX/S/._FigS3a.jpg
- S/FigS3c.jpg
- __MACOSX/S/._FigS3c.jpg
- S/FigS3b.jpg
- __MACOSX/S/._FigS3b.jpg
- S/FigS3f.jpg
- __MACOSX/S/._FigS3f.jpg
- S/FigS1.jpg
- __MACOSX/S/._FigS1.jpg
- S/FigS3g.jpg
- __MACOSX/S/._FigS3g.jpg
- S/FigS3e.jpg
- __MACOSX/S/._FigS3e.jpg
- S/FigS2.jpg
- __MACOSX/S/._FigS2.jpg
- S/FigS3d.jpg
- __MACOSX/S/._FigS3d.jpg
- S/FigS3i.jpg
- __MACOSX/S/._FigS3i.jpg
- S/FigS3h.jpg
- __MACOSX/S/._FigS3h.jpg
- S/FigS3j.jpg
- __MACOSX/S/._FigS3j.jpg
- S/FigS3k.jpg
- __MACOSX/S/._FigS3k.jpg
- S/FigS3l.jpg
- __MACOSX/S/._FigS3l.jpg
